# Supplementary material for: Whole exome sequencing as a screening tool in dogs: A pilot study
Source: Comput Struct Biotechnol J. 2025 Mar 7;27:960–8. doi: 10.1016/j.csbj.2025.03.008 (PMC11946360; doi:10.1016/j.csbj.2025.03.008)
Supplement: Supplementary file 1 — Supplementary material [file mmc1.xlsx]

## Sheet: Sheet 1
Chromosome	Variant	Type of variant	Reference Genome	Gene	OMIA inheritance pattern	OMIA variant ID	OMIA Phene-Species ID	Pubmed ID	Phenotype	Breeds	Consequence	Year
6	g.55146556dup	duplication	CanFam3.1	ABCA4	autosomal recessive	1050	OMIA:002179-9615	30889179	Stargardt disease 1	Labrador Retriever	insertion, small (<=20)	2019
14	g.13737172-13737174insAAT	insertion	CanFam3.1	ABCB1	autosomal incomplete dominant	607	OMIA:001402-9615	11692082	Adverse reaction to certain drugs	Border Collie	insertion, small (<=20)
14	g.13726596-13726599del	deletion	CanFam3.1	ABCB1	autosomal incomplete dominant	469	OMIA:001402-9615	21113104	Adverse reaction to certain drugs	Australian Shepherd, Border Collie, Collie, German Shepherd Dog, Longhaired whippet, Miniature Australian shepherd, Old English Sheepdog, Shetland Sheepdog, Silken windhound, Waller, White Swiss shepherd	deletion, small (<=20)	2001
14	g.13742402A>C	SNV	CanFam3.1	ABCB1	autosomal incomplete dominant	442	OMIA:001402-9615	21488961	Adverse reaction to certain drugs	Border Collie	regulatory	21488961
14	g.13584928-13584929insC;	insertion	CanFam3.1	ABCB4	unknown	572	OMIA:001524-9615	20598156	Gallbladder mucoceles	Shetland Sheepdog	insertion, small (<=20)	2010
23	g.2587000-2587013del	deletion	CanFam3.1	ABHD5	autosomal recessive	1388	OMIA:002368-9615	34791225	Ichthyosis, ABHD5-related	Golden Retriever	deletion, small (<=20)	2021
5	g.32193689C>A	SNV	CanFam3.1	ACADVL	autosomal recessive	972	OMIA:002140-9615	29491033	Exercise induced metabolic myopathy	German Hunting Terrier	nonsense (stop-gain)	2018
1	g.106051997dupC	duplication	CanFam3.1	ACPT	autosomal recessive	1045	OMIA:002177-9615	30877375	Amelogenesis imperfecta, ACP4-related	Akita, American Akita	insertion, small (<=20)	2019
20	g.53096339C>T	SNV	CanFam3.1	ADAMTS10	autosomal recessive	43	OMIA:001870-9615	21379321	Glaucoma, primary open angle	Beagle	missense	2011
20	g.53101896C>T	SNV	CanFam3.1	ADAMTS10	autosomal recessive	101	OMIA:001870-9615	25372548	Glaucoma, primary open angle	Norwegian Elkhound	missense	2014
3	g.40614853-40614872del	deletion	CanFam3.1	ADAMTS17	autosomal recessive	685	OMIA:000588-9615	26474315	Glaucoma, primary open angle, ADAMTS17-related	Basset Hound	deletion, small (<=20)	2015
3	g.40782144G>A	SNV	CanFam3.1	ADAMTS17	autosomal recessive	365	OMIA:001976-9615	20375329	Lens luxation	Jack Russell Terrier, Lancashire heeler, Miniature Bull Terrier, Portuguese Podengo	splicing	rs1152388408
3	g.40808345G>A	SNV	CanFam3.1	ADAMTS17	autosomal recessive	96	OMIA:001976-9615	26474315	Glaucoma, primary open angle, ADAMTS17-related	Basset Fauve de Bretagne	missense	2015
3	g.40935387-40935392del	deletion	CanFam3.1	ADAMTS17	autosomal recessive	942	OMIA:001976-9615	29287154	Primary open-angle glaucoma (POAG), primary lens luxation (PLL), or both	Chinese Shar-Pei	deletion, small (<=20)	2018
11	g.2408978C>T	SNV	CanFam3.1	ADAMTS2	autosomal recessive	1117	OMIA:000328-9615	31294848	Ehlers-Danlos syndrome, type VII (Dermatosparaxis)	Doberman Pinscher	nonsense (stop-gain)	31294848
27	g.10553479-10553480del	deletion	CanFam3.1	ADAMTS20	autosomal recessive	537	OMIA:001140-9615	25798845	Cleft lip with or without cleft palate	Nova Scotia Duck Tolling retriever	deletion, small (<=20)	2015
13	g.61287796G>A	SNV	CanFam3.1	ADAMTS3	unknown	1084	OMIA:001893-9615	31095560	Upper airway syndrome	Norwich Terrier	missense	31095560
9	g.49931561C>T	SNV	CanFam3.1	ADAMTSL2	autosomal recessive	60	OMIA:001509-9615	20862248	Musladin-Lueke syndrome	Beagle	missense	20862248
6	g.50050457del	deletion	CanFam3.1	AGL	autosomal recessive	466	OMIA:001577-9615	17338148	Glycogen storage disease IIIa	Curly-coated retriever	deletion, small (<=20)	2007
11	g.68576241-68576244del	deletion	CanFam3.1	AKNA	autosomal recessive	1094	OMIA:002205-9615	31357536	Recurrent inflammatory pulmonary disease	Rough Collie	deletion, small (<=20)	2019
35	g.22572768G>A	SNV	CanFam3.1	ALDH5A1	autosomal recessive	1240	OMIA:002250-9615	32887425	Succinic Semialdehyde Dehydrogenase Deficiency	Saluki	missense	2020
2	g.77561953A>C	SNV	CanFam3.1	ALPL	autosomal recessive	1021	OMIA:002162-9615	30700765	Hypophosphatasia	Karelian bear dog	missense	2019
27	g.1794738G>A	SNV	CanFam3.1	AMHR2	autosomal recessive	280	OMIA:002775-9615	18723470	Persistent Mullerian duct syndrome	Miniature Schnauzer	nonsense (stop-gain)	2009
14	g.47812143C>T	SNV	CanFam3.1	ANLN	autosomal recessive	353	OMIA:002539-9615	28222102	Respiratory distress syndrome	Dalmatian	nonsense (stop-gain)	28222102
27	g.8912219C>T	SNV	CanFam3.1	ANO6	autosomal recessive	422	OMIA:001353-9615	26414452	Platelet receptor for factor X, deficiency of	German Shepherd Dog	splicing	26414452
3	g.28663129-28663130insA	insertion	CanFam3.1	AP3B1	autosomal recessive	580	OMIA:000248-9615	12897784	Neutropenia, cyclic	Collie	insertion, small (<=20)	2003
3	g.312131-312132delinsAA	delin	CanFam3.1	APC	autosomal dominant	1206	OMIA:001916-9615	32445578	Familial Adenomatous Polyposis	Jack Russell Terrier	delins, small (<=20)	2020
16	g.54349199-54349208del	deletion	CanFam3.1	ARHGEF10	(probably) autosomal recessive	960	OMIA:001917-9615	25275565	Polyneuropathy, ARHGEF10-related	Leonberger, Saint Bernard	deletion, small (<=20)	25275565
3	g.27870445C>T	SNV	CanFam3.1	ARSB	autosomal recessive	859	OMIA:000666-9615	29157190	Mucopolysaccharidosis VI	Great Dane	nonsense (stop-gain)	2018
3	g.27950471G>A	SNV	CanFam3.1	ARSB	autosomal recessive	1258	OMIA:000666-9615	32985704	Mucopolysaccharidosis VI	Miniature Pinscher	missense	2020
9	g.15071276G>A	SNV	CanFam3.1	ARSG	autosomal recessive	67	OMIA:001503-9615	20679209	Neuronal ceroid lipofuscinosis, 4A	American Staffordshire Terrier	missense	20679209
24	g.23393552C>T	SNV	CanFam3.1	ASIP	autosomal	30	OMIA:000201-9615	15520882	Recessive black	German Shepherd Dog	missense	rs851336386
10	g.68587027A>G	SNV	CanFam3.1	ASPRV1	autosomal dominant	111	OMIA:002099-9615	28249031	Ichthyosis, ASPRV1-related	German Shepherd Dog	missense	2017
36	g.19078954A>C	SNV	CanFam3.1	ATF2	autosomal recessive	65	OMIA:001471-9615	18074159	Neonatal encephalopathy with seizures	Standard Poodle	missense	18074159
20	g.50618958C>T	SNV	CanFam3.1	ATG4D	autosomal recessive	94	OMIA:001954-9615	25875846	Neurodegenerative vacuolar storage disease	Lagotto Romagnolo	missense	25875846
2	g.81208162C>T	SNV	CanFam3.1	ATP13A2	autosomal recessive	1067	OMIA:001552-9615	30956123	Neuronal ceroid lipofuscinosis, 12	Australian Cattle Dog	missense	2019
2	g.81210367del	deletion	CanFam3.1	ATP13A2	autosomal recessive	400	OMIA:001552-9615	21362476	Neuronal ceroid lipofuscinosis, 12	Tibetan Terrier	splicing	21362476, 22022275
X	g.60279238C>T	SNV	CanFam3.1	ATP7A	X-linked	107	OMIA:002608-9615	26747866	Menkes disease	Labrador Retriever	missense	rs852523339
22	g.225112G>A	SNV	CanFam3.1	ATP7B	autosomal recessive	106	OMIA:001071-9615	26747866	Wilson disease	Labrador Retriever	missense	rs851958524
2	g.59693737G>C	SNV	CanFam3.1	BBS2	autosomal recessive	1391	OMIA:002484-9615	34828377	Bardet-Biedl syndrome 2	Shetland Sheepdog	missense	2021
30	g.36063748A>T	SNV	CanFam3.1	BBS4	autosomal recessive	356	OMIA:002045-9615	28533336	Bardet-Biedl syndrome 4	Hungarian Puli	nonsense (stop-gain)	28533336
18	g.54470590del	deletion	CanFam3.1	BEST1	autosomal recessive	737	OMIA:001554-9615	21197113	Multifocal retinopathy 3	Lapponian Herder	deletion, small (<=20)	rs397509969
18	g.54476143C>T	SNV	CanFam3.1	BEST1	autosomal recessive	275	OMIA:001444-9615	17460247	Multifocal retinopathy 2	Coton de Tulear	missense	2007
18	g.54478586G>A	SNV	CanFam3.1	BEST1	autosomal recessive	59	OMIA:001553-9615	17460247	Multifocal retinopathy 1	Boerboel, Bull Mastiff, English Mastiff, Great Pyrenees	nonsense (stop-gain)	2007
19	g.23522400A>G	SNV	CanFam3.1	BIN1	autosomal recessive	398	OMIA:001660-9615	23754947	Inherited myopathy of Great Danes	Great Dane	splicing	2013
32	g.5231894C>A	SNV	CanFam3.1	BMP3	Multifactorial	862	OMIA:001551-9615	22876193	Brachycephaly		missense	rs851217657
16	g.8296284T>A	SNV	CanFam3.1	BRAF	Somatic	93	OMIA:001512-9615	25767210	Invasive transitional cell carcinoma of the bladder		missense	2015
9	g.6048201-6048202insG	insertion	CanFam3.1	BTBD17	autosomal recessive lethal	851	OMIA:002132-9615	29053721	Abortion (embryonic lethality), BTBD17-related	German Shorthaired Pointer	insertion, small (<=20)
17	g.22907394-22907395insG	insertion	CanFam3.1	PCARE	autosomal recessive	583	OMIA:001575-9615	22686255	Rod-cone dysplasia 4	Gordon Setter, Irish Setter, Miniature Poodle, Old Danish Pointing Dog, Polski Owczarek Nizinny, Polski Owczarek Podhalanski, Standard Poodle, Tibetan Terrier	insertion, small (<=20)	rs1152388416
20	g.54343438G>A	SNV	CanFam3.1	MICOS13	unknown	1085	OMIA:001040-9615	30795627	Ventricular arrhythmias and sudden death	Rhodesian Ridgeback	missense
20	g.53573746del	deletion	CanFam3.1	C3	autosomal recessive	455	OMIA:000155-9615	9510185	C3 deficiency	Brittany Spaniel	deletion, small (<=20)
18	g.52009339C>T	SNV	CanFam3.1	CAPN1	autosomal recessive	105	OMIA:001820-9615	23741357	Ataxia, spinocerebellar	Parson Russell Terrier	missense	2013
18	g.33397548C>T	SNV	CanFam3.1	CAT	autosomal	49	OMIA:001138-9615	11137458	Hypocatalasia	American Foxhound, Beagle	missense	11137458
34	g.13952270G>A	SNV	CanFam3.1	CCDC39	autosomal recessive	266	OMIA:001540-9615	21131972	Ciliary dyskinesia, primary	Old English Sheepdog	nonsense (stop-gain)	21131972
20	g.33717704-33717705insT	insertion	CanFam3.1	CCDC66	autosomal recessive	1274	OMIA:001521-9615	33273526	Progressive retinal atrophy, early onset	Portugese water dog	insertion, small (<=20)	33273526
20	g.33745452-33745453insT	insertion	CanFam3.1	CCDC66	autosomal recessive	574	OMIA:001521-9615	19777273	Generalized PRA	Schapendoes	insertion, small (<=20)	2010
28	g.1484906G>A	SNV	CanFam3.1	CHAT	autosomal recessive	61	OMIA:002072-9615	17586598	Myasthenic syndrome, congenital	Old Danish Pointing Dog	missense	2007
5	g.31705136-31705137insC	insertion	CanFam3.1	CHRNE	autosomal recessive	614	OMIA:000685-9615	26429099	Myasthenic syndrome, congenital, due to CHRNE	Jack Russell Terrier	insertion, small (<=20)	2015
5	g.31707450-31707451insG	insertion	CanFam3.1	CHRNE	autosomal recessive	804	OMIA:000685-9615	28508416	Myasthenic syndrome, congenital, due to CHRNE	Heideterrier	insertion, small (<=20)	2017
16	g.6344748-6344749insT	insertion	CanFam3.1	CLCN1	autosomal recessive	609	OMIA:000698-9615	17552451	Myotonia	Australian Cattle Dog, Border Collie	insertion, small (<=20)	2007
16	g.6348929T>A	SNV	CanFam3.1	CLCN1	autosomal recessive	1041	OMIA:000698-9615	29934119	Myotonia	Labrador Retriever	nonsense (stop-gain)	2018
16	g.6366383G>A	SNV	CanFam3.1	CLCN1	autosomal recessive	62	OMIA:000698-9615	10452529	Myotonia	Miniature Schnauzer	missense	10452529
16	g.6369245-6369246insAGAG	insertion	CanFam3.1	CLCN1	autosomal recessive	1364	OMIA:000698-9615	33246886	Myotonia	American Bulldog	insertion, small (<=20)	2020
22	g.30574637C>T	SNV	CanFam3.1	CLN5	autosomal recessive	279	OMIA:001482-9615	16033706	Neuronal ceroid lipofuscinosis, 5	Australian Cattle Dog, Border Collie	nonsense (stop-gain)	rs1152388418
22	g.30574953-30574954del	deletion	CanFam3.1	CLN5	autosomal recessive	541	OMIA:001482-9615	25934231	Neuronal ceroid lipofuscinosis, 5	Golden Retriever	deletion, small (<=20)	2015
30	g.32247875A>G	SNV	CanFam3.1	CLN6	autosomal recessive	68	OMIA:001443-9615	21234413	Neuronal ceroid lipofuscinosis, 6	Australian Shepherd	missense
37	g.30874636dupT	duplication	CanFam3.1	CLN8	autosomal recessive	971	OMIA:001506-9615	29446145	Neuronal ceroid lipofuscinosis, 8	Saluki	insertion, small (<=20)	2018
37	g.30874779T>C	SNV	CanFam3.1	CLN8	autosomal recessive	69	OMIA:001506-9615	15629147	Neuronal ceroid lipofuscinosis, 8	English Setter	missense	15629147
37	g.30883950G>A	SNV	CanFam3.1	CLN8	autosomal recessive	338	OMIA:001506-9615	24953404	Neuronal ceroid lipofuscinosis, 8	Australian Shepherd, German Shorthaired Pointer	nonsense (stop-gain)	2014
13	g.43831897-43831900del	deletion	CanFam3.1	CNGA1	autosomal recessive	547	OMIA:001977-9615	26202106	Progressive retinal atrophy, due to CNGA1 mutations	Shetland Sheepdog	deletion, small (<=20)	2015
10	g.44234198-44234200del	deletion	CanFam3.1	CNGA3	autosomal recessive	548	OMIA:001481-9615	26407004	Achromatopsia-2	Labrador Retriever	deletion, small (<=20)	rs852784090
10	g.44234861C>T	SNV	CanFam3.1	CNGA3	autosomal recessive	97	OMIA:001481-9615	26407004	Achromatopsia-2	German Shepherd Dog	missense	2015
2	g.58622673-58622675delinsCTAGCTAC	delin	CanFam3.1	CNGB1	autosomal recessive	918	OMIA:002723-9615	24015210	Progressive retinal atrophy	Papillon, Phal√®ne	delins, small (<=20)	2013
29	g.32837065C>T	SNV	CanFam3.1	CNGB3	autosomal recessive	27	OMIA:001365-9615	12140185	Achromatopsia (cone degeneration, hemeralopia), GSPT	German Shorthaired Pointer	missense	12140185
9	g.20298261C>T	SNV	CanFam3.1	CNTNAP1	autosomal recessive	1273	OMIA:002301-9615	33261176	Laryngeal paralysis and polyneuropathy	Labrador Retriever, Leonberger, Saint Bernard	missense	rs24587752
12	g.2652874C>G	SNV	CanFam3.1	COL11A2	autosomal recessive	78	OMIA:001772-9615	23527306	Skeletal dysplasia 2 (SD2)	Labrador Retriever	missense
9	g.26193593C>G	SNV	CanFam3.1	COL1A1	autosomal dominant	959	OMIA:002126-9615	11147834	Osteogenesis imperfecta, type III, COL1A1-related	Golden Retriever	missense	rs1152388502
14	g.(19918265-19918268delinsTGTCATTGG)	delin	CanFam3.1	COL1A2	autosomal dominant	762	OMIA:002112-9615	11393792	Osteogenesis imperfecta, COL1A2-related	Beagle	delins, small (<=20)	2001
14	g.19898279-19898281dup	duplication	CanFam3.1	COL1A2	autosomal dominant	1114	OMIA:002112-9615	31468557	Osteogenesis imperfecta, COL1A2-related	Lagotto Romagnolo	duplication	2019
14	g.19898487G>A	SNV	CanFam3.1	COL1A2	autosomal dominant	852	OMIA:002112-9615	29036614	Osteogenesis imperfecta, COL1A2-related	Chow Chow	splicing
25	g.39893376G>A	SNV	CanFam3.1	COL4A4	autosomal recessive	278	OMIA:002618-9615	22369189	Nephropathy	English Springer Spaniel	nonsense (stop-gain)	2012
25	g.39953906T>A	SNV	CanFam3.1	COL4A4	autosomal recessive	277	OMIA:002618-9615	17552442	Nephropathy	English Cocker Spaniel	nonsense (stop-gain)	17552442
X	g.82134508-82134517del	deletion	CanFam3.1	COL4A5	X-linked	471	OMIA:001112-9615	12879362	Nephritis, X-linked	Navasota (mixed breed)	deletion, small (<=20)	2003
X	g.82196868G>T	SNV	CanFam3.1	COL4A5	X-linked	276	OMIA:001112-9615	8171024	Nephritis, X-linked	Samoyed	nonsense (stop-gain)	8171024
9	g.50806169del	deletion	CanFam3.1	COL5A1	autosomal dominant	1124	OMIA:002165-9615	31546637	Ehlers-Danlos syndrome, classic type, 1	Labrador Retriever	deletion, small (<=20)	2019
9	g.50832936G>A	SNV	CanFam3.1	COL5A1	autosomal dominant	1125	OMIA:002165-9615	31546637	Ehlers-Danlos syndrome, classic type, 1	Mixed breed	missense	2019
31	g.39303964G>T	SNV	CanFam3.1	COL6A1	autosomal recessive	340	OMIA:001967-9615	26438297	Muscular dystrophy, Ullrich type	Landseer	nonsense (stop-gain)	2015
25	g.48007994C>T	SNV	CanFam3.1	COL6A3	autosomal recessive	1208	OMIA:002274-9615	32439203	Muscular dystrophy, COL6A3-related	Labrador Retriever	splicing	32439203
25	g.48014962G>A	SNV	CanFam3.1	COL6A3	autosomal recessive	1207	OMIA:002274-9615	32439203	Muscular dystrophy, COL6A3-related	Labrador Retriever	nonsense (stop-gain)	2020
20	g.40532043C>T	SNV	CanFam3.1	COL7A1	autosomal recessive	357	OMIA:000341-9615	28493971	Epidermolysis bullosa, dystrophic	Central Asian Shepherd	nonsense (stop-gain)	28493971
20	g.40538034G>A	SNV	CanFam3.1	COL7A1	autosomal recessive	38	OMIA:000341-9615	12874109	Epidermolysis bullosa, dystrophic	Golden Retriever	missense	12874109
24	g.46653422-46653423insG	insertion	CanFam3.1	COL9A3	autosomal recessive	581	OMIA:001522-9615	20686772	Oculoskeletal dysplasia 1	Labrador Retriever	insertion, small (<=20)	2010
24	g.46660067C>T	SNV	CanFam3.1	COL9A3	autosomal recessive	1092	OMIA:001522-9615	31415586	Oculoskeletal dysplasia 1	Northern Inuit Dog	nonsense (stop-gain)	31415586
18	g.46013354C>T	SNV	CanFam3.1	CTSD	autosomal recessive	66	OMIA:001505-9615	16386934	Neuronal ceroid lipofuscinosis, 10	American Bulldog	missense	16386934
2	g.19796293del	deletion	CanFam3.1	CUBN	autosomal recessive	529	OMIA:001786-9615	24164695	Intestinal cobalamin malabsorption due to CUBN mutation	Beagle	deletion, small (<=20)	rs1152388404
2	g.19974334del	deletion	CanFam3.1	CUBN	autosomal recessive	447	OMIA:001786-9615	23613799	Intestinal cobalamin malabsorption due to CUBN mutation	Border Collie	deletion, small (<=20)	2013
2	g.19981457G>A	SNV	CanFam3.1	CUBN	autosomal recessive	1036	OMIA:001786-9615	30591068	Intestinal cobalamin malabsorption, CUBN-related	Komondor	splicing	30591068
10	g.22832963G>A	SNV	CanFam3.1	CYB5R3	autosomal recessive	850	OMIA:002131-9615	28963729	Methemoglobinaemia, CYB5R3-related	Mixed breed	missense	28963729
10	g.22836951A>C	SNV	CanFam3.1	CYB5R3	autosomal recessive	967	OMIA:002131-9615	29356095	Methemoglobinaemia, CYB5R3-related	Pomeranian	missense	2018
30	g.37821686C>T	SNV	CanFam3.1	CYP1A2	autosomal recessive	274	OMIA:001405-9615	15564884	Metabolizer of a cognitive enhancer	Beagle	nonsense (stop-gain)	rs852922442
M	m.14474G>A	SNV	CanFam3.1	CYTB	Mitochondrial	52	OMIA:002684-9615	16026996	Leucodystrophy	Australian Cattle Dog, Shetland Sheepdog	missense	16026996
20	g.56474668-56474671del	deletion	CanFam3.1	DIRAS1	autosomal recessive	565	OMIA:002095-9615	28223533	Epilepsy, generalized myoclonic, with photosensitivity	Rhodesian Ridgeback	deletion, small (<=20)	2017
X	g.26956239G>A	SNV	CanFam3.1	DMD	X-linked recessive	367	OMIA:001081-9615	20072625	Muscular dystrophy, Duchenne type	Cavalier King Charles Spaniel	splicing	20072625
X	g.27442996-27443002del	deletion	CanFam3.1	DMD	X-linked recessive	562	OMIA:001081-9615	28028563	Muscular dystrophy, Duchenne type	Cavalier King Charles Spaniel	deletion, small (<=20)	2016
X	g.27606021del	deletion	CanFam3.1	DMD	X-linked recessive	542	OMIA:001081-9615	26401335	Muscular dystrophy, Duchenne type	Norfolk Terrier	deletion, small (<=20)	26401335
X	g.27621845G>A	SNV	CanFam3.1	DMD	X-linked recessive	1236	OMIA:001081-9615	30286978	Australian Labradoodle dystrophinopathy	Australian Labradoodle	nonsense (stop-gain)	2018
X	g.27626466del	deletion	CanFam3.1	DMD	X-linked recessive	1235	OMIA:001081-9615	29843823	Muscular dystrophy, Duchenne	Border Collie	deletion, small (<=20)
X	g.27926946T>C	SNV	CanFam3.1	DMD	X-linked recessive	366	OMIA:001081-9615	1577476	Muscular dystrophy, Duchenne type	Golden Retriever	splicing	1992
9	g.55282762C>A	SNV	CanFam3.1	DNM1	autosomal recessive	39	OMIA:001466-9615	18806795	Exercise-induced collapse	Chesapeake Bay Retriever, Curly-coated retriever, Labrador Retriever	missense
20	g.50423497G>A	SNV	CanFam3.1	DNM2	autosomal dominant	1434	OMIA:002534-9615	35244154	Centronuclear myopathy 1	Border Collie	missense	2022
7	g.58163636-58163640del	deletion	CanFam3.1	DSG1	autosomal recessive	1194	OMIA:002266-9615	32344723	Hyperkeratosis, palmoplantar, DSG1-related	Rottweiler	deletion, small (<=20)	2020
5	g.32195051del	deletion	CanFam3.1	DVL2	autosomal recessive	1056	OMIA:002186-9615	30521570	Screw tail	Boston Terrier, Bulldog, French Bulldog	deletion, small (<=20)	2018
X	g.54509504del	deletion	CanFam3.1	EDA	X-linked recessive	1017	OMIA:000543-9615	30276836	X-linked hypohidrotic ectodermal dysplasia	Dachshund	deletion, small (<=20)	30276836
X	g.54511433G>A	SNV	CanFam3.1	EDA	X-linked recessive	361	OMIA:000543-9615	16151697	Anhidrotic ectodermal dysplasia	German Shepherd Dog	splicing	2005
13	g.59945218C>T	SNV	CanFam3.1	ENAM	autosomal recessive	1044	OMIA:001805-9615	30877375	Amelogenesis imperfecta	Parson Russell Terrier	missense	2019
13	g.59946493-59946497del	deletion	CanFam3.1	ENAM	autosomal recessive	452	OMIA:001805-9615	23638899	Amelogenesis imperfecta	Italian Greyhound	deletion, small (<=20)	2013
18	g.45101754G>T	SNV	CanFam3.1	EXT2	autosomal dominant	980	OMIA:001214-9615	29485212	Osteochondromatosis	American Staffordshire Terrier	nonsense (stop-gain)	2018
22	g.60578895G>A	SNV	CanFam3.1	F7	autosomal recessive	40	OMIA:000361-9615	16961583	Factor VII deficiency	Beagle	missense	16961583
X	g.122973422G>A	SNV	CanFam3.1	F8	X-linked recessive	350	OMIA:000437-9615	27780008	Haemophilia A	Old English Sheepdog	nonsense (stop-gain)	27780008
X	g.122975611C>T	SNV	CanFam3.1	F8	X-linked recessive	100	OMIA:000437-9615	25040606	Haemophilia A	German Shepherd Dog	missense	2014
X	g.122981181G>C	SNV	CanFam3.1	F8	X-linked recessive	99	OMIA:000437-9615	25040606	Haemophilia A	Boxer	missense
X	g.123043081C>T	SNV	CanFam3.1	F8	X-linked recessive	272	OMIA:000437-9615	21949058	Haemophilia A	German Shepherd Dog	nonsense (stop-gain)	21949058
X	g.109501492del	deletion	CanFam3.1	F9	X-linked recessive	1039	OMIA:000438-9615	30846504	Haemophilia B	Hovawart	regulatory	30846504
X	g.109521356-109521361delinsT	delin	CanFam3.1	F9	X-linked recessive	467	OMIA:000438-9615	8896410	Haemophilia B	Lhasa Apso	deletion, small (<=20)	1996
X	g.109530847G>A	SNV	CanFam3.1	F9	X-linked recessive	47	OMIA:000438-9615	20303304	Haemophilia B	Rhodesian Ridgeback	missense	2011
X	g.109531586-109531587insA	insertion	CanFam3.1	F9	X-linked recessive	1363	OMIA:000438-9615	34680886	Haemophilia B	Newfoundland	insertion, small (<=20)	2021
X	g.109532018G>A	SNV	CanFam3.1	F9	X-linked recessive	46	OMIA:000438-9615	2481310	Haemophilia B	Cairn Terrier	missense	1989
4	g.86916562C>T	SNV	CanFam3.1	RETREG1	autosomal recessive	1342	OMIA:002032-9615	34387380	Neuropathy, sensory	Mixed breed	missense	2021
6	g.16452327G>A	SNV	CanFam3.1	FAM20C	autosomal recessive	102	OMIA:002015-9615	27187611	Dental hypomineralization	Border Collie	missense	27187611
5	g.41055619G>C	SNV	CanFam3.1	FAM83G	autosomal recessive	89	OMIA:001327-9615	24832243	Hyperkeratosis, palmoplantar	Irish Terrier, Kromfohrl√§nder	missense	24832243
13	g.37328057del	deletion	CanFam3.1	FAM83H	autosomal recessive	460	OMIA:001683-9615	22253609	Congenital keratoconjunctivitis sicca and ichthyosiform dermatosis	Cavalier King Charles Spaniel	deletion, small (<=20)	2012
18	g.52835932-52835933insGGCAGCCGTCTT	insertion	CanFam3.1	FERMT3	autosomal recessive	576	OMIA:001525-9615	20126836	Leukocyte adhesion deficiency, type III	German Shepherd Dog	insertion, small (<=20)	2010
15	g.52240694del	deletion	CanFam3.1	FGA	autosomal recessive	1336	OMIA:002382-9615	34356081	Afibrinogenaemia	Miniature Wirehaired Dachshund	deletion, small (<=20)	rs1152388481
32	g.4509367G>T	SNV	CanFam3.1	FGF5	autosomal recessive	48	OMIA:000439-9615	16879338	Long hair	Afghan Hound, Border Collie, Cocker Spaniel, Collie, Corgi, Dachshund, German Shepherd Dog, Golden Retriever, Pomeranian, Samoyed	missense
32	g.4517257T>A	SNV	CanFam3.1	FGF5	autosomal recessive	418	OMIA:000439-9615	23384345	Long hair	Afghan Hound	splicing
32	g.4528617-4528632del16	deletion	CanFam3.1	FGF5	autosomal recessive	952	OMIA:000439-9615	23384345	Long hair	Eurasier	deletion, small (<=20)	rs397509816
32	g.4528620-4528621dup	duplication	CanFam3.1	FGF5	autosomal recessive	950	OMIA:000439-9615	23384345	Long hair	Afghan Hound, Eurasier	duplication	rs397512451
32	g.4528639C>T	SNV	CanFam3.1	FGF5	autosomal recessive	104	OMIA:000439-9615	23384345	Long hair	Akita, Samoyed	missense	2013
5	g.42186445A>G	SNV	CanFam3.1	FLCN	autosomal dominant	77	OMIA:001335-9615	14532326	Renal cystadenocarcinoma and nodular dermatofibrosis	German Shepherd Dog	missense	rs1152388411
15	g.55928287del	deletion	CanFam3.1	FNIP2	autosomal recessive	531	OMIA:000526-9615	24272703	Hypomyelination of the central nervous system	Weimaraner	deletion, small (<=20)	2014
2	g.75665866-75665879del	deletion	CanFam3.1	FUCA1	autosomal recessive	461	OMIA:000396-9615	8730282	Fucosidosis, alpha	English Springer Spaniel	deletion, small (<=20)	1996
9	g.20138777C>G	SNV	CanFam3.1	G6PC	autosomal recessive	44	OMIA:000418-9615	9259982	Glycogen storage disease Ia	Maltese	missense	1997
9	g.1603730C>T	SNV	CanFam3.1	GAA	autosomal recessive	270	OMIA:000419-9615	23457621	Glycogen storage disease II	Finnish Lapphund, Swedish Lapphund	nonsense (stop-gain)	23457621
8	g.59311801T>G	SNV	CanFam3.1	GALC	autosomal recessive	51	OMIA:000578-9615	8661004	Krabbe disease	Cairn Terrier, West Highland White Terrier	missense	1996
11	g.21147009G>A	SNV	CanFam3.1	GDF9	Multifactorial	1150	OMIA:002362-9615	31802524	Fecundity	Entlebucher mountain dog	missense	2020
4	g.70875561C>T	SNV	CanFam3.1	GDNF	autosomal recessive	444	OMIA:001514-9615	28033318	Acral mutilation syndrome	English Pointer, English Springer Spaniel, French Spaniel, German Shorthaired Pointer	regulatory
9	g.18572769G>A	SNV	CanFam3.1	GFAP	autosomal dominant	114	OMIA:001208-9615	26486469	Alexander disease	Labrador Retriever	missense	rs850986067
9	g.11832438-11832443del	deletion	CanFam3.1	GH1	autosomal recessive	1232	OMIA:001473-9615	32646299	Dwarfism, growth-hormone deficiency	Chihuahua	deletion, small (<=20)	2020
15	g.3863524-3863525del	deletion	CanFam3.1	GJA9	autosomal incomplete dominant	794	OMIA:002119-9615	28841859	Polyneuropathy (LPN2)	Leonberger	deletion, small (<=20)	28841859
23	g.3754313G>A	SNV	CanFam3.1	GLB1	autosomal recessive	41	OMIA:000402-9615	11032334	Gangliosidosis, GM1	Portugese water dog	missense	2000
23	g.3796356-3796374dup	duplication	CanFam3.1	GLB1	autosomal recessive	573	OMIA:000402-9615	15944348	Gangliosidosis, GM1	Alaskan Husky	insertion, small (<=20)	2005
6	g.740428G>A	SNV	CanFam3.1	GUSB	autosomal recessive	58	OMIA:000667-9615	22815736	Mucopolysaccharidosis VII	Brazilian Terrier	missense	22815736
6	g.741429C>T	SNV	CanFam3.1	GUSB	autosomal recessive	57	OMIA:000667-9615	9521879	Mucopolysaccharidosis VII	German Shepherd Dog	missense
12	g.62282767del	deletion	CanFam3.1	HACE1	autosomal recessive	1421	OMIA:002522-9615	35061740	Ataxia, HACE1-related	Norwegian Elkhound	deletion, small (<=20)	2022
12	g.22517939G>A	SNV	CanFam3.1	HCRTR2	autosomal recessive	64	OMIA:000703-9615	11282968	Narcolepsy	Dachshund	missense	2001
12	g.22603767-22603768insN[226]	insertion	CanFam3.1	HCRTR2	autosomal recessive	419	OMIA:000703-9615	10458611	Narcolepsy	Doberman Pinscher	splicing	10458611
12	g.22620881G>A	SNV	CanFam3.1	HCRTR2	autosomal recessive	368	OMIA:000703-9615	10458611	Narcolepsy	Labrador Retriever	splicing	10458611
5	g.32945846del	deletion	CanFam3.1	HES7	autosomal recessive lethal	535	OMIA:001944-9615	25659135	Spondylocostal dysostosis, autosomal recessive	Miniature Schnauzer	deletion, small (<=20)	25659135
30	g.35841247C>T	SNV	CanFam3.1	HEXA	autosomal recessive	26	OMIA:001461-9615	23266199	Gangliosidosis, GM2, type I	Japanese Chin dog	missense	23266199
2	g.57225684del	deletion	CanFam3.1	HEXB	autosomal recessive	463	OMIA:001462-9615	22766310	Gangliosidosis, GM2, type II (Sandhoff or variant 0)	Toy Poodle	deletion, small (<=20)	2012
2	g.57243656-57243658del	deletion	CanFam3.1	HEXB	autosomal recessive	798	OMIA:001462-9615	28833537	Gangliosidosis, GM2, type II (Sandhoff or variant 0)	Shiba-Inu	deletion, small (<=20)
15	g.1432293G>A	SNV	CanFam3.1	HIVEP3	autosomal recessive	1170	OMIA:001311-9615	32150541	Progressive retinal atrophy, Miniature Schnauzer, type 1	Miniature Schnauzer	regulatory
23	g.43969695G>A	SNV	CanFam3.1	HPS3	autosomal recessive	1215	OMIA:002275-9615	32526956	Cocoa	French Bulldog	nonsense (stop-gain)	2020
1	g.70554301-70554302del	deletion	CanFam3.1	HSD17B3	autosomal recessive	1095	OMIA:002777-9615	31476086	Disorder of sexual development, 78,XY, SRY-positive	Dachshund	deletion, small (<=20)	2019
5	g.82198114del	deletion	CanFam3.1	HSF4	autosomal recessive	456	OMIA:001758-9615	16939467	Cataract, early onset	Australian Shepherd	deletion, small (<=20)	2006
5	g.82198114-82198115insG	insertion	CanFam3.1	HSF4	autosomal recessive	568	OMIA:001758-9615	16939467	Cataract, early onset	Staffordshire Bull Terrier	insertion, small (<=20)	2006
3	g.91534420C>T	SNV	CanFam3.1	IDUA	autosomal recessive	911	OMIA:000664-9615	1339393	Mucopolysaccharidosis I	Plott Hound	splicing	rs1152388407
3	g.91534556-91534557insGGGGGCCG	insertion	CanFam3.1	IDUA	autosomal recessive	1190	OMIA:000664-9615	32300136	Mucopolysaccharidosis I	Boston Terrier	insertion, small (<=20)	2020
20	g.5648046C>T	SNV	CanFam3.1	IFT122	autosomal recessive	1301	OMIA:002320-9615	33606121	Progressive retinal atrophy	Lapponian Herder	missense	2021
X	g.55483461-55483462insG	insertion	CanFam3.1	IL2RG	X-linked	584	OMIA:000899-9615	8571541	Severe combined immunodeficiency disease, X-linked	Cardigan Welsh Corgi	insertion, small (<=20)	1995
X	g.55484657-55484660del	deletion	CanFam3.1	IL2RG	X-linked	476	OMIA:000899-9615	7829104	Severe combined immunodeficiency disease, X-linked	Basset Hound	deletion, small (<=20)	1994
9	g.49069064G>A	SNV	CanFam3.1	INPP5E	autosomal recessive	1034	OMIA:002173-9615	30235266	Diffuse cystic renal dysplasia and hepatic fibrosis	Norwich Terrier	splicing	30235266
33	g.25078909-25078910insC	insertion	CanFam3.1	IQCB1	autosomal recessive	606	OMIA:001675-9615	24045995	Cone-rod dystrophy 2	American Pit Bull Terrier	insertion, small (<=20)	24045995
17	g.58703935G>A	SNV	CanFam3.1	ITGA10	autosomal recessive	336	OMIA:001886-9615	24086591	Chondrodysplasia, disproportionate short-limbed	Karelian bear dog, Norwegian Elkhound	nonsense (stop-gain)	2013
9	g.19054488G>C	SNV	CanFam3.1	ITGA2B	autosomal recessive	80	OMIA:001000-9615	11703027	Thrombasthenia	Otterhound	missense	2001
9	g.19057144-19057157dup	duplication	CanFam3.1	ITGA2B	autosomal recessive	369	OMIA:001000-9615	11105947	Thrombasthenia	Great Pyrenees	splicing	duplication
31	g.38537012C>G	SNV	CanFam3.1	ITGB2	autosomal recessive	53	OMIA:000595-9615	10512685	Leukocyte adhesion deficiency, type I	Irish Setter	missense
1	g.93416506-93416510delinsTTCCT	delin	CanFam3.1	JAK2	Somatic	739	OMIA:000809-9615	21320566	Polycythemia		delins, small (<=20)	2011
3	g.88890674T>C	SNV	CanFam3.1	KCNIP4	autosomal recessive	1154	OMIA:002240-9615	31999692	Ataxia, cerebellar, KCNIP4-related	Norwegian Buhund	missense	2020
38	g.22140300C>G	SNV	CanFam3.1	KCNJ10	autosomal recessive	945	OMIA:002089-9615	24708069	Ataxia, cerebellar, KCNJ10-related	Jack Russell Terrier, Parson Russell Terrier, Smooth-Haired Fox Terrier	missense	rs1152388456
38	g.22140659T>C	SNV	CanFam3.1	KCNJ10	autosomal recessive	947	OMIA:002089-9615	27966545 ; 28007838	Spongy degeneration with cerebellar ataxia 1 (SDCA1)	Malinois	missense	2017
38	g.22141027insC	insertion	CanFam3.1	KCNJ10	autosomal recessive	612	OMIA:002089-9615	27724896	Ataxia, cerebellar, KCNJ10-related	Jack Russell Terrier	insertion, small (<=20)	27724896
13	g.47144513-47144514insA	insertion	CanFam3.1	KIT	autosomal dominant	570	OMIA:001737-9615	23134432	Coat colour, white spotting, KIT-related		insertion, small (<=20)	2013
13	g.47178531-47178536del	deletion	CanFam3.1	KIT	Somatic	464	OMIA:001516-9615	20950418	Gastrointestinal stromal tumor		deletion, small (<=20)	20950418
13	g.47178534-47178539del	deletion	CanFam3.1	KIT	Somatic	465	OMIA:001516-9615	20950418	Gastrointestinal stromal tumor		deletion, small (<=20)	20950418
13	g.47179174-47179176del	deletion	CanFam3.1	KIT	autosomal dominant	459	OMIA:001737-9615	23659249	Coat colour, white spotting, KIT-related		deletion, small (<=20)	2013
16	g.44501415A>T	SNV	CanFam3.1	KLKB1	autosomal recessive	74	OMIA:000819-9615	20736516	Prekallikrein deficiency	Shih-Tzu	missense	20736516
9	g.21866234G>T	SNV	CanFam3.1	KRT10	autosomal recessive	364	OMIA:001415-9615	16029326	Hyperkeratosis, epidermolytic	Norfolk Terrier	splicing	16029326
9	g.[21170012-21170013delinsCGGA;21170030del]	delin	CanFam3.1	KRT16	autosomal recessive	936	OMIA:002088-9615	25521457	Palmoplantar keratoderma, nonepidermolytic, focal 1	Dogue de Bordeaux	delins, small (<=20)	2015
27	g.2539211C>T	SNV	CanFam3.1	KRT71	autosomal dominant	35	OMIA:000245-9615	19713490	Curly coat	Portugese water dog	missense	rs23373415
27	g.2543230-2543237delinsACA	delin	CanFam3.1	KRT71	autosomal recessive	1043	OMIA:000245-9615	30444027 ; 0456859	Curly coat	Bichon Frise, Chesapeake Bay Retriever, Curly-coated retriever, Irish Terrier, Lagotto Romagnolo, Spanish water dog	delins, small (<=20)	2019
8	g.26723470-26723472delinsAAG	delin	CanFam3.1	L2HGDH	autosomal recessive	735	OMIA:001371-9615	17475916	L-2-hydroxyglutaricacidemia	Staffordshire Bull Terrier	delins, small (<=20)	2007
8	g.26760351T>C	SNV	CanFam3.1	L2HGDH	autosomal recessive	427	OMIA:001371-9615	22843824	L-2-hydroxyglutaricacidemia	Yorkshire Terrier	missense	2012
1	g.67883271G>A	SNV	CanFam3.1	LAMA2	autosomal recessive	1389	OMIA:002459-9615	34828429	Congenital muscular dystrophy	Italian Greyhound	nonsense (stop-gain)	2021
7	g.64427161T>A	SNV	CanFam3.1	LAMA3	autosomal recessive	1324	OMIA:001677-9615	34250689	Epidermolysis bullosa, junctionalis, LAMA3	Australian Cattle Dog X	missense	2021
7	g.8286613A>G	SNV	CanFam3.1	LAMB3	autosomal recessive	1239	OMIA:002269-9615	32906717	Epidermolysis bullosa, junctionalis, LAMB3-related	Australian Shepherd	missense	2020
34	g.16092728C>T	SNV	CanFam3.1	LAMP3	autosomal recessive lethal	1168	OMIA:002251-9615	32150563	Surfactant metabolism dysfunction, pulmonary	Airedale Terrier	missense	32150563
10	g.30357716C>T	SNV	CanFam3.1	LARGE1	autosomal recessive	1371	OMIA:002460-9615	34654610	Muscular dystrophy-dystroglycanopathy	Labrador Retriever	nonsense (stop-gain)	34654610
3	g.85210442A>T	SNV	CanFam3.1	LGI2	autosomal incomplete dominant	269	OMIA:001596-9615	21829378	Epilepsy, benign familial juvenile	Lagotto Romagnolo	nonsense (stop-gain)	2011
9	g.49252491-49252493dup	duplication	CanFam3.1	LHX3	autosomal recessive	608	OMIA:002314-9615	22132174	Pituitary dwarfism	German Shepherd Dog	insertion, small (<=20)	2011
5	g.75279699C>A	SNV	CanFam3.1	LOC489707	autosomal recessive	108	OMIA:002071-9615	26585178	Macular corneal dystrophy	Labrador Retriever	missense	26585178
23	g.27175559G>A	SNV	CanFam3.1	LOC608697	autosomal recessive	1151	OMIA:001928-9615	31769119	Myasthenic syndrome, congenital, COLQ-related	Golden Retriever	missense	31769119
23	g.27176737T>C	SNV	CanFam3.1	LOC608697	autosomal recessive	900	OMIA:001928-9615	25166616	Myasthenic syndrome, congenital	Labrador Retriever	missense	2014
7	g.44806821G>C	SNV	CanFam3.1	LOXHD1	autosomal recessive	1314	OMIA:002336-9615	33983508	Nonsyndromic hearing loss	Rottweiler	missense	2021
32	g.30038863del	deletion	CanFam3.1	LRIT3	autosomal recessive	1260	OMIA:001486-9615	31578364	Night blindness, congenital stationary, LRIT3-related	Beagle	deletion, small (<=20)	2019
32	g.24057654-24057658dup	duplication	CanFam3.1	MANBA	autosomal recessive	1093	OMIA:000626-9615	31439511	Beta mannosidosis	Mixed breed	duplication	2019
32	g.24147500A>T	SNV	CanFam3.1	MANBA	autosomal recessive	1072	OMIA:000626-9615	30983534	Beta mannosidosis	German Shepherd Dog	missense	30983534
5	g.63694334G>A	SNV	CanFam3.1	MC1R	autosomal	343	OMIA:001199-9615	10602988	Red/yellow coat	Irish Setter, Labrador Retriever	nonsense (stop-gain)	rs851563576
5	g.63694433-63694434del	deletion	CanFam3.1	MC1R	autosomal	997	OMIA:001199-9615	29932470	White coat colour	Alaskan Husky, Siberian Husky	deletion, small (<=20)	2018
5	g.63694460C>T	SNV	CanFam3.1	MC1R	autosomal	34	OMIA:001590-9615	12692165	Black melanistic mask	Leonberger, Malinois	missense	rs24201590
5	g.63695017C>A	SNV	CanFam3.1	MC1R	autosomal	32	OMIA:001495-9615	20525767	Grizzle	Afghan Hound, Saluki	missense	2010
5	g.63695679C>G	SNV	CanFam3.1	MC1R	autosomal	998	OMIA:001199-9615	29932470	Cream coat colour	Australian Cattle Dog	regulatory	29932470
2	g.84289962-84289964del	deletion	CanFam3.1	MFN2	autosomal recessive	472	OMIA:002153-9615	21643798	Neuroaxonal dystrophy	Schnauzer-Beagle cross	deletion, small (<=20)	2011
20	g.55850145C>T	SNV	CanFam3.1	MFSD12	autosomal recessive	1081	OMIA:002197-9615	31117290	Coat colour, white or cream		missense
19	g.13010761del	deletion	CanFam3.1	MFSD8	autosomal recessive	551	OMIA:001962-9615	25551667	Neuronal ceroid lipofuscinosis, 7	Chihuahua, Chinese Crested Dog	deletion, small (<=20)	2015
38	g.16920529-16920530del	deletion	CanFam3.1	MIA3	autosomal recessive	1374	OMIA:002465-9615	34680893	Dental-skeletal-retinal anomaly	Italian Cane Corso	deletion, small (<=20)	2021
14	g.5731405T>G	SNV	CanFam3.1	MKLN1	autosomal recessive	976	OMIA:002146-9615	29565995	Lethal acrodermatitis	Bull Terrier, Miniature Bull Terrier	splicing	2018
25	g.48121642G>A	SNV	CanFam3.1	MLPH	autosomal recessive	360	OMIA:000031-9615	17519392	Dilute	American Staffordshire Terrier, Beagle, Doberman Pinscher, German Pinscher, Large Munsterlander, Miniature Pinscher, Rhodesian Ridgeback	splicing	Variant coordinates obtained from or confirmed by EBI's Variant Effect Predictor (VEP) tool
25	g.48150749-50insC	insertion	CanFam3.1	MLPH	autosomal recessive	1216	OMIA:000031-9615	32531980	Dilute	Chihuahua, Hungarian mudi, Hungarian pumi, Italian Greyhound, Pekingese, Shetland Sheepdog, Shih-Tzu, Tibetan Mastiff, Yorkshire Terrier	insertion, small (<=20)	2020
25	g.48150787G>C	SNV	CanFam3.1	MLPH	autosomal recessive	948	OMIA:000031-9615	29349785	Dilute	Chow Chow, Sloughi, Thai Ridgeback	missense	29349785
7	g.53989863del	deletion	CanFam3.1	MOCOS	autosomal recessive	1356	OMIA:001819-9615	34584846	Xanthinuria, type II	Cavalier King Charles Spaniel, English Cocker Spaniel	deletion, small (<=20)	2021
7	g.53995018C>A	SNV	CanFam3.1	MOCOS	autosomal recessive	1355	OMIA:001819-9615	34584846	Xanthinuria, type II	Manchester Terrier	splicing	2021
7	g.54001790A>G	SNV	CanFam3.1	MOCOS	autosomal recessive	1357	OMIA:001819-9615	34584846	Xanthinuria, type II	Dachshund	missense	2021
9	g.32929382G>A	SNV	CanFam3.1	MPO	autosomal recessive	342	OMIA:002028-9615	27296514	Myeloperoxidase deficiency	Italian hound	nonsense (stop-gain)	2016
37	g.729362-729363del	deletion	CanFam3.1	MSTN	autosomal recessive	470	OMIA:000683-9615	17530926	Muscular hypertrophy (double muscling)	Whippet	deletion, small (<=20)	2007
13	g.19383758G>A	SNV	CanFam3.1	MTBP	autosomal incomplete dominant	112	OMIA:001561-9615	28472921	Periodic Fever Syndrome	Shar-Pei	missense	rs1152388482
X	g.118885117C>A	SNV	CanFam3.1	MTM1	X-linked recessive	63	OMIA:001508-9615	20682747	Myotubular myopathy 1	Labrador Retriever	missense	rs1152388426
X	g.118901282A>C	SNV	CanFam3.1	MTM1	X-linked recessive	91	OMIA:001508-9615	25664165	Myotubular myopathy 1	Rottweiler	missense	2015
10	g.28120346G>A	SNV	CanFam3.1	MYH9	autosomal dominant	55	OMIA:001608-9615	21554370	May-Hegglin anomaly	Pug	missense	2011
30	g.18004551-18004552insT	insertion	CanFam3.1	MYO5A	autosomal recessive	1372	OMIA:001501-9615	34680875	Coat colour dilution and neurological defects	Miniature dachshund	insertion, small (<=20)	2021
21	g.21563111C>T	SNV	CanFam3.1	MYO7A	autosomal recessive	1079	OMIA:002148-9615	31097876	Deafness, bilateral, and vestibular dysfunction	Doberman Pinscher	missense	31097876
18	g.16987327-16987328insC	insertion	CanFam3.1	NAPEPLD	autosomal recessive	986	OMIA:001788-9615	29643404	Leukoencephalomyelopathy	Great Dane, Rottweiler	insertion, small (<=20)	29643404
18	g.16987520G>C	SNV	CanFam3.1	NAPEPLD	autosomal recessive	985	OMIA:001788-9615	29643404	Leukoencephalomyelopathy	Leonberger	missense	29643404
X	g.37950668-37950668insC	insertion	CanFam3.1	NDP	X-linked recessive	1315	OMIA:002348-9615	33945575	Retinal dysplasia	English Cocker Spaniel	insertion, small (<=20)	33945575
13	g.29691070-29691079del10	deletion	CanFam3.1	NDRG1	autosomal recessive	474	OMIA:002120-9615	20582309	Polyneuropathy	Greyhound	deletion, small (<=20)	2010
13	g.29714606C>A	SNV	CanFam3.1	NDRG1	autosomal recessive	73	OMIA:002120-9615	23393557	Polyneuropathy	Alaskan Malamute	missense	2013
19	g.52734272G>T	SNV	CanFam3.1	NEB	autosomal recessive	961	OMIA:002137-9615	27215641	Nemaline myopathy, NEB-related	American Bulldog	nonsense (stop-gain)	27215641
27	g.37468611G>A	SNV	CanFam3.1	NECAP1	autosomal recessive	1083	OMIA:002198-9615	31117272	Progressive retinal atrophy, NECAP1-related	Giant Schnauzer	missense	31117272
4	g.52737379del	deletion	CanFam3.1	NIPAL4	autosomal recessive	563	OMIA:001980-9615	28122049	Ichthyosis, NIPAL4-related	American Bulldog, American Bully	deletion, small (<=20)	28122049
8	g.15149895delinsAA	delin	CanFam3.1	NKX2-8	autosomal recessive	622	OMIA:000938-9615	23874236	Spinal dysraphism	Weimaraner	delins, small (<=20)	2013
11	g.25792084del	deletion	CanFam3.1	NME5	autosomal recessive	1096	OMIA:002206-9615	31479451	Ciliary dyskinesia, primary, NME5-related	Alaskan Malamute	deletion, small (<=20)	2019
X	g.120752468G>A	SNV	CanFam3.1	NSDHL	X-linked incomplete dominant	1243	OMIA:002117-9615	31571289	Verrucous epidermal keratinocytic nevi	Chihuahua	missense	2019
X	g.120752486-120752490del	deletion	CanFam3.1	NSDHL	X-linked incomplete dominant	1268	OMIA:002117-9615	33143176	Verrucous epidermal keratinocytic nevi	Chihuahua	deletion, small (<=20)	2020
3	g.31715704A>C	SNV	CanFam3.1	OCA2	autosomal recessive	846	OMIA:002130-9615	28973042	Coat colour, oculocutaneous albinism, OCA2-related	German Spitz	splicing
23	g.45909987-45909989del	deletion	CanFam3.1	P2RY12	autosomal recessive	454	OMIA:001564-9615	21554368	Bleeding disorder, P2RY12-related	Greater Swiss Mountain	deletion, small (<=20)	2011
34	g.22046092C>G	SNV	CanFam3.1	P3H2	autosomal recessive	103	OMIA:002031-9615	27485430	Lundehund syndrome	Lundehund	missense	2016
4	g.59145362del	deletion	CanFam3.1	PDE6A	autosomal recessive	475	OMIA:001314-9615	10393029	Rod-cone dysplasia 3	Cardigan Welsh Corgi	deletion, small (<=20)	1999
3	g.91747685-91747686insACTTCAGG	insertion	CanFam3.1	PDE6B	autosomal recessive	582	OMIA:001669-9615	11124530	Rod-cone dysplasia 1a	Sloughi	insertion, small (<=20)	2000
3	g.91747713C>T	SNV	CanFam3.1	PDE6B	autosomal recessive	282	OMIA:000882-9615	8387203	Rod-cone dysplasia 1	Irish Setter	nonsense (stop-gain)	1993
3	g.91747728-91747730del	deletion	CanFam3.1	PDE6B	autosomal recessive	528	OMIA:001674-9615	24045995	Cone-rod dystrophy 1	American Staffordshire Terrier	deletion, small (<=20)	2013
3	g.91749865-91749870del	deletion	CanFam3.1	PDE6B	autosomal recessive	1230	OMIA:002282-9615	32639685	PRA, PDE6B-related	Spanish water dog	deletion, small (<=20)	2020
29	g.38788845C>T	SNV	CanFam3.1	PDP1	autosomal recessive	281	OMIA:001406-9615	17095275	Pyruvate dehydrogenase deficiency	Clumber Spaniel, Sussex Spaniel	nonsense (stop-gain)	2007
27	g.6620819C>T	SNV	CanFam3.1	PFKM	autosomal recessive	45	OMIA:000421-9615	22446493	Glycogen storage disease VII	American Cocker Spaniel, English Springer Spaniel, Whippet	nonsense (stop-gain)	1996
27	g.6631627G>A	SNV	CanFam3.1	PFKM	autosomal recessive	271	OMIA:000421-9615	8702726	Glycogen storage disease VII	Wachtelhund	missense	2012
1	g.14705240C>T	SNV	CanFam3.1	PIGN	autosomal recessive	109	OMIA:002084-9615	27891564	Dyskinesia, paroxysmal, PIGN	Soft Coated Wheaten Terrier	missense	2016
2	g.32188565-32188570del	deletion	CanFam3.1	PITRM1	autosomal recessive	1305	OMIA:002324-9615	33835239	Epilepsy, mitochondrial dysfunction and neurodegeneration	Parson Russell Terrier	deletion, small (<=20)	2021
6	g.38856816G>A	SNV	CanFam3.1	PKD1	autosomal dominant	72	OMIA:000807-9615	21818326	Polycystic kidney disease	Bull Terrier	missense	rs397509460
7	g.42267825del	deletion	CanFam3.1	PKLR	autosomal recessive	897	OMIA:000844-9615	7520391	Pyruvate kinase deficiency of erythrocyte	Basenji	deletion, small (<=20)	1994
7	g.42268632C>T	SNV	CanFam3.1	PKLR	autosomal recessive	896	OMIA:000844-9615	22805166	Pyruvate kinase deficiency of erythrocyte	Labrador Retriever	nonsense (stop-gain)	2012
7	g.42268681T>C	SNV	CanFam3.1	PKLR	autosomal recessive	894	OMIA:000844-9615	22805166	Pyruvate kinase deficiency of erythrocyte	Pug	missense	2012
7	g.42268927G>A	SNV	CanFam3.1	PKLR	autosomal recessive	895	OMIA:000844-9615	22805166	Pyruvate kinase deficiency of erythrocyte	Beagle	missense	2012
7	g.42269752-42269757dup	duplication	CanFam3.1	PKLR	autosomal recessive	898	OMIA:000844-9615	10490091	Pyruvate kinase deficiency of erythrocyte	West Highland White Terrier	insertion, small (<=20)	1999
7	g.1966531C>G	SNV	CanFam3.1	PKP1	autosomal recessive	417	OMIA:001864-9615	22384142	Ectodermal dysplasia/skin fragility syndrome	Chesapeake Bay Retriever, Golden Retriever	splicing	Variant coordinates obtained from or confirmed by EBI's Some Effect Predictor (VEP) tool
10	g.26544820G>A	SNV	CanFam3.1	PLA2G6	autosomal recessive	113	OMIA:002105-9615	28107443	Neuroaxonal dystrophy, PLA2G6-related	Papillon	missense	28107443
13	g.37461941C>T	SNV	CanFam3.1	PLEC	autosomal recessive	351	OMIA:002080-9615	27878870	Epidermolysis bullosa, simplex, PLEC	Eurasier	nonsense (stop-gain)	2016
1	g.58588129C>T	SNV	CanFam3.1	PLN	autosomal incomplete dominant	1078	OMIA:002195-9615	30794913	Cardiomyopathy, dilated, PLN-related	Welsh springer spaniel	missense	2019
X	g.77200833A>C	SNV	CanFam3.1	PLP1	X-linked recessive	82	OMIA:000770-9615	1723945	Tremor, X-linked	Springer Spaniel	missense	1723945
12	g.5417388-5417390delinsTACTACTA	delin	CanFam3.1	PNPLA1	autosomal recessive	616	OMIA:001588-9615	22246504	Ichthyosis, PNPLA1-related	Golden Retriever	delins, small (<=20)	2012
17	g.19431807-19431821del	deletion	CanFam3.1	POMC	Multifactorial	809	OMIA:001258-9615	27157046	Obesity	Labrador Retriever	deletion, small (<=20)	2016
31	g.784534C>A	SNV	CanFam3.1	POU1F1	autosomal recessive	1291	OMIA:002315-9615	33550451	Pituitary dwarfism	Karelian bear dog	splicing	33550451
15	g.2860424G>A	SNV	CanFam3.1	PPT1	autosomal recessive	423	OMIA:001504-9615	28008682	Neuronal ceroid lipofuscinosis, 1	Italian Cane Corso	splicing
15	g.2883477-2883478insC	insertion	CanFam3.1	PPT1	autosomal recessive	579	OMIA:001504-9615	20494602	Neuronal ceroid lipofuscinosis, 1	Dachshund	insertion, small (<=20)	2010
9	g.4188663C>T	SNV	CanFam3.1	PRCD	autosomal recessive	76	OMIA:001298-9615	16938425	Progressive rod-cone degeneration	American Cocker Spaniel, Australian Cattle Dog, Australian Shepherd, Australian Stumpy Tail Cattle Dog, Chesapeake Bay Retriever, Chinese Crested Dog, English Cocker Spaniel, Entlebucher mountain dog, Finnish Lapphund, Golden Retriever, Karelian bear dog, Kuvasz, Labrador Retriever, Lapponian Herder , Miniature Poodle, Norwegian Elkhound, Nova Scotia Duck Tolling retriever, Portugese water dog, S…	missense
29	g.49588C>A	SNV	CanFam3.1	PRKDC	autosomal recessive	283	OMIA:000220-9615	11867233	Severe combined immunodeficiency disease, autosomal	Jack Russell Terrier	nonsense (stop-gain)	2002
32	g.5299068C>A	SNV	CanFam3.1	PRKG2	autosomal recessive	1373	OMIA:001485-9615	34680883	Dwarfism, disproportionate	Dogo Argentino	splicing	34680883
9	g.58530295T>G	SNV	CanFam3.1	PSMB7	autosomal dominant	33	OMIA:001454-9615	21256207	Harlequin	Great Dane	missense	2011
15	g.22989897-22989898insA	insertion	CanFam3.1	PTPRQ	autosomal recessive	988	OMIA:002196-9615	29460419	Deafness, unilateral and vestibular dysfunction	Doberman Pinscher	insertion, small (<=20)	2018
4	g.36055678A>C	SNV	CanFam3.1	RAB24	autosomal recessive	88	OMIA:001913-9615	24516392	Ataxia, cerebellar, in Old English Sheepdogs and Gordon Setters	Gordon Setter, Old English Sheepdog	missense	2014
19	g.37908634del	deletion	CanFam3.1	RAB3GAP1	autosomal recessive	546	OMIA:001970-9615	26607784	Polyneuropathy, ocular abnormalities and neuronal vacuolation	Black Russian Terrier, Rottweiler	deletion, small (<=20)	rs851283827
18	g.31631772C>A	SNV	CanFam3.1	RAG1	autosomal recessive	284	OMIA:001574-9615	21293384	Severe combined immunodeficiency disease, autosomal, T cell-negative, B cell-negative, NK cell-positive	Frisian Water Dog	nonsense (stop-gain)	21293384
18	g.52417256dup	duplication	CanFam3.1	RASGRP2	autosomal recessive	585	OMIA:002433-9615	17656327	Thrombopathia	Eskimo Spitz	duplication	2007
18	g.52417313-52417315del	deletion	CanFam3.1	RASGRP2	autosomal recessive	477	OMIA:002433-9615	17656327	Thrombopathia	Basset Hound	deletion, small (<=20)	2007
18	g.52419245C>T	SNV	CanFam3.1	RASGRP2	autosomal recessive	285	OMIA:002433-9615	17656327	Thrombopathia	Landseer	nonsense (stop-gain)	2007
28	g.7830265-7830267del	deletion	CanFam3.1	RBP4	autosomal recessive	993	OMIA:002151-9615	29847795	Microphthalmia, isolated, with coloboma	Irish soft-coated wheaten terrier	deletion, small (<=20)	2018
20	g.5637394G>C	SNV	CanFam3.1	RHO	autosomal dominant	29	OMIA:001346-9615	11972042	Autosomal dominant PRA	English Mastiff	missense	11972042
6	g.76893207-76893210del	deletion	CanFam3.1	RPE65	autosomal recessive	468	OMIA:001222-9615	9808841	Leber congenital amaurosis (congenital stationary night blindness)	Briard	deletion, small (<=20)	1998
1	g.114562165A>G	SNV	CanFam3.1	RYR1	autosomal dominant	54	OMIA:000621-9615	11575546	Malignant hyperthermia	Collie, Doberman Pinscher, German Shepherd Dog, Labrador Retriever	missense	2001
25	g.44843440T>C	SNV	CanFam3.1	SAG	autosomal recessive	359	OMIA:001876-9615	24019744	Progressive retinal atrophy, Basenji	Basenji	extension (stop-lost)	24019744
21	g.33080022C>A	SNV	CanFam3.1	SBF2	autosomal recessive	1233	OMIA:002284-9615	31772832	Polyneuropathy, SBF2-related	Miniature Schnauzer	splicing	31772832
26	g.30237714-30237715del	deletion	CanFam3.1	SCARF2	autosomal recessive	552	OMIA:002016-9615	27187611	Van den Ende-Gupta syndrome	Wirehaired Fox Terrier	deletion, small (<=20)	2016
27	g.3179029C>A	SNV	CanFam3.1	SCN8A	autosomal recessive	1077	OMIA:002194-9615	31083464	Ataxia, spinocerebellar, SCN8A-related	Alpine Dachsbracke	missense	31083464
8	g.53778458A>G	SNV	CanFam3.1	SEL1L	autosomal recessive	28	OMIA:001692-9615	22719266	Ataxia, cerebellar, progressive early-onset	Finnish Hound	missense	22719266
21	g.23033735A>G	SNV	CanFam3.1	SERPINH1	autosomal recessive	25	OMIA:001483-9615	19629171	Osteogenesis imperfecta_Dachshund	Dachshund	missense	19629171
9	g.26166312G>A	SNV	CanFam3.1	SGCA	autosomal recessive	1280	OMIA:002305-9615	33407862	Muscular dystrophy, limb-girdle, type R3	Miniature dachshund	nonsense (stop-gain)	33407862
4	g.53353932-53353933del	deletion	CanFam3.1	SGCD	autosomal recessive	802	OMIA:002122-9615	28702169	Muscular dystrophy, limb-girdle, type 2F	Boston Terrier	deletion, small (<=20)	2017
29	g.16351976-16351977insT	insertion	CanFam3.1	SGK3	autosomal recessive	1063	OMIA:001279-9615	30927068	Hypotrichosis, recessive	Scottish Deerhound	insertion, small (<=20)	2019
29	g.16366702-16366705del	deletion	CanFam3.1	SGK3	autosomal recessive	564	OMIA:001279-9615	27994129	Hypotrichosis, recessive	American Hairless	deletion, small (<=20)	27994129
9	g.1544321-1544322insA	insertion	CanFam3.1	SGSH	autosomal recessive	577	OMIA:001309-9615	11829484	Mucopolysaccharidosis IIIA	New Zealand Huntaway Dog	insertion, small (<=20)	2002
9	g.1544376-1544378delCCA	deletion	CanFam3.1	SGSH	autosomal recessive	954	OMIA:001309-9615	10950929	Mucopolysaccharidosis IIIA	Dachshund	deletion, small (<=20)	2000
8	g.35566504C>T	SNV	CanFam3.1	SIX6	autosomal incomplete dominant	1098	OMIA:002208-9615	31207931	Eye malformation, congenital	Golden Retriever	nonsense (stop-gain)	2019
30	g.774122-774125delinsCATCTCACTCAT	delin	CanFam3.1	SLC12A6	autosomal recessive	1218	OMIA:002279-9615	31160700	Ataxia, spinocerebellar, SLC12A6-related	Malinois	delins, small (<=20)	2019
36	g.16219219A>G	SNV	CanFam3.1	SLC25A12	autosomal recessive	1262	OMIA:002294-9615	31594244	Inflammatory myopathy, SLC25A12-related	Dutch Shepherd dog	missense	2019
9	g.55168916C>T	SNV	CanFam3.1	SLC27A4	autosomal recessive	937	OMIA:001973-9615	26506231	Ichthyosis, SLC27A4-related	Great Dane	splicing	26506231
3	g.69456869G>T	SNV	CanFam3.1	SLC2A9	autosomal recessive	83	OMIA:001033-9615	18989453	Urolithiasis	Dalmatian	missense	rs1152388406
5	g.9387071C>T	SNV	CanFam3.1	SLC37A2	autosomal incomplete dominant	1158	OMIA:002244-9615	32033218	Craniomandibular osteopathy	Basset Hound	splicing	32033218
5	g.9387327G>A	SNV	CanFam3.1	SLC37A2	autosomal incomplete dominant	411	OMIA:002244-9615	27187611	Craniomandibular osteopathy	Cairn Terrier, Scottish Terrier, West Highland White Terrier	splicing	27187611
10	g.46700948del	deletion	CanFam3.1	SLC3A1	autosomal recessive	526	OMIA:000256-9615	24001348	Cystinuria, type I - A	Labrador	deletion, small (<=20)	2013
10	g.46706001C>T	SNV	CanFam3.1	SLC3A1	autosomal recessive	268	OMIA:000256-9615	11129328	Cystinuria, type I -A	Newfoundland	nonsense (stop-gain)	11129328
10	g.46725151-46725156del	deletion	CanFam3.1	SLC3A1	autosomal dominant	527	OMIA:001879-9615	24001348	Cystinuria, type II - A	Australian Cattle Dog	deletion, small (<=20)	2013
4	g.73864860del	deletion	CanFam3.1	SLC45A2	autosomal recessive	795	OMIA:001821-9615	28737247	Coat colour, albinism, oculocutaneous type IV	Bull Mastiff	deletion, small (<=20)	2017
4	g.73867311G>A	SNV	CanFam3.1	SLC45A2	autosomal recessive	92	OMIA:001821-9615	25790827	Coat colour, albinism, oculocutaneous type IV	Lhasa Apso, Mixed breed, Pekingese, Pomeranian	missense	2015
37	g.26145752-26145753insC	insertion	CanFam3.1	SLC4A3	autosomal recessive	575	OMIA:001572-9615	21738669	Golden Retriever PRA 1	Golden Retriever	insertion, small (<=20)	rs1152388421
20	g.45024672C>T	SNV	CanFam3.1	SLC5A5	autosomal recessive	1037	OMIA:002174-9615	29777899	Congenital dyshormonogenic hypothyroidism with goiter	Shih-Tzu	splicing	29777899
21	g.42612546-42612547del	deletion	CanFam3.1	SLC6A5	autosomal recessive	1080	OMIA:001594-9615	30847549	Hyperekplexia (Startle disease)	Spanish greyhound	deletion, small (<=20)	2019
1	g.119211938G>A	SNV	CanFam3.1	SLC7A9	autosomal dominant	85	OMIA:001880-9615	24001348	Cystinuria, type II - B	Miniature Pinscher	missense	2013
12	g.45530566C>T	SNV	CanFam3.1	SNX14	autosomal recessive	415	OMIA:002034-9615	27566131	Cerebellar cortical degeneration, Hungarian Vizsla	Vizsla	splicing
31	g.26540342G>A	SNV	CanFam3.1	SOD1	autosomal recessive	36	OMIA:000263-9615	19188595	Degenerative myelopathy	Belgian Shepherd, Boxer, Chesapeake Bay Retriever, German Shepherd Dog, Hovawart, Pembroke Welsh Corgi, Rhodesian Ridgeback	missense	2009
8	g.39170437G>A	SNV	CanFam3.1	SPTB	autosomal dominant	37	OMIA:001318-9615	19228356	Elliptocytosis	Mixed breed	missense	2009
18	g.50666027-50666034del	deletion	CanFam3.1	SPTBN2	autosomal recessive	457	OMIA:002092-9615	22781464	Ataxia, spinocerebellar, SPTBN2-related	Beagle	deletion, small (<=20)	2012
2	g.21731812-21731815del	deletion	CanFam3.1	SUV39H2	autosomal recessive	970	OMIA:001373-9615	29423952	Nasal parakeratosis	Greyhound	deletion, small (<=20)	29423952
2	g.21731842A>C	SNV	CanFam3.1	SUV39H2	autosomal recessive	86	OMIA:001373-9615	24098150	Nasal parakeratosis	Labrador Retriever	missense	rs851549203
1	g.54192143G>C	SNV	CanFam3.1	TBXT	autosomal dominant	79	OMIA:000975-9615	11252170	Bob tail	Pembroke Welsh Corgi	missense
8	g.70433320C>T	SNV	CanFam3.1	TECPR2	autosomal dominant	95	OMIA:001975-9615	26555167	Neuroaxonal dystrophy, juvenile	Spanish water dog	missense	26555167
17	g.773950-773951insG	insertion	CanFam3.1	TPO	autosomal recessive	425	OMIA:000536-9615	23223904	Hypothyroidism	Spanish water dog	insertion, small (<=20)	2013
17	g.784624C>T	SNV	CanFam3.1	TPO	autosomal recessive	273	OMIA:000536-9615	12564727	Hypothyroidism	Rat Terrier, Toy Fox Terrier	nonsense (stop-gain)	12564727
17	g.799099C>T	SNV	CanFam3.1	TPO	autosomal recessive	50	OMIA:000536-9615	23113744	Hypothyroidism	Tenterfield Terrier	missense	2012
17	g.801598T>C	SNV	CanFam3.1	TPO	autosomal recessive	407	OMIA:000536-9615	26478542	Hypothyroidism	French Bulldog	splicing
21	g.29925076del	deletion	CanFam3.1	TPP1	autosomal recessive	473	OMIA:001472-9615	16621647	Neuronal ceroid lipofuscinosis, 2	Dachshund	deletion, small (<=20)	2006
9	g.5015506C>T	SNV	CanFam3.1	TSEN54	autosomal recessive	1130	OMIA:002215-9615	31584937	Leukodystrophy, TSEN54-related	Standard Schnauzer	missense	2019
8	g.60090186del	deletion	CanFam3.1	TTC8	autosomal recessive	949	OMIA:001984-9615	26401321	Golden Retriever PRA 2	Golden Retriever	deletion, small (<=20)	26401321
24	g.43761303G>A	SNV	CanFam3.1	TUBB1	autosomal recessive	98	OMIA:002434-9615	25060661	Thrombocytopaenia	Cairn Terrier, Norfolk Terrier	missense	2014
24	g.43766144G>A	SNV	CanFam3.1	TUBB1	autosomal recessive	81	OMIA:002434-9615	25060661	Thrombocytopaenia	King Charles Spaniel	missense	2008
21	g.10893929C>T	SNV	CanFam3.1	TYR	autosomal recessive	1247	OMIA:000202-9615	33039541	Himalayan	Dachshund	missense	2020
11	g.33317810T>A	SNV	CanFam3.1	TYRP1	autosomal recessive	31	OMIA:001249-9615	12140685	Brown		missense	rs851939320
11	g.33317814G>A	SNV	CanFam3.1	TYRP1	autosomal recessive	1282	OMIA:001249-9615	33421162	Brown	Siberian Husky	missense	2021
11	g.33319349T>G	SNV	CanFam3.1	TYRP1	autosomal recessive	797	OMIA:001249-9615	28497851	Brown	Australian Shepherd	nonsense (stop-gain)
11	g.33326685C>T	SNV	CanFam3.1	TYRP1	autosomal recessive	267	OMIA:001249-9615	12140685	Brown		nonsense (stop-gain)	rs850566878
11	g.33326719T>G	SNV	CanFam3.1	TYRP1	autosomal recessive	1113	OMIA:001249-9615	31468558	Liver	Lancashire heeler	missense	31468558
11	g.33326727-33326729del	deletion	CanFam3.1	TYRP1	autosomal recessive	796	OMIA:001249-9615	12140685	Brown		deletion, small (<=20)	rs851422848
18	g.49834825C>A	SNV	CanFam3.1	UNC93B1	autosomal recessive	1157	OMIA:001609-9615	32028618	Exfoliative cutaneous lupus erythematosus	German Shorthaired Pointer, Vizsla	missense	2020
27	g.6895070del	deletion	CanFam3.1	VDR	autosomal recessive	370	OMIA:001431-9615	19909429	Vitamin D-deficiency rickets, type II	Pomeranian	deletion, small (<=20)	2009
1	g.91266144del	deletion	CanFam3.1	VLDLR	autosomal recessive	917	OMIA:001947-9615	25668033	Cerebellar hypoplasia, VLDLR-associated	Eurasier	deletion, small (<=20)	2015
5	g.14777774T>C	SNV	CanFam3.1	VPS11	autosomal recessive	995	OMIA:002152-9615	29945969	Neuroaxonal dystrophy, VPS11-related	Rottweiler	missense	rs852867622
13	g.1412654-1412657del	deletion	CanFam3.1	VPS13B	autosomal recessive	478	OMIA:001428-9615	21605373	Trapped Neutrophil Syndrome	Border Collie	deletion, small (<=20)	2011
27	g.38848107del	deletion	CanFam3.1	VWF	autosomal recessive	479	OMIA:001058-9615	10668811	Von Willebrand disease III	Scottish Terrier	deletion, small (<=20)	2000
27	g.38868884del	deletion	CanFam3.1	VWF	autosomal	968	OMIA:001058-9615	/	Von Willebrand disease III	Shetland Sheepdog	deletion, small (<=20)	1998
27	g.38887211T>G	SNV	CanFam3.1	VWF	autosomal	803	OMIA:001339-9615	28696025	Von Willebrand disease II	Chinese Crested Dog, German Shorthaired Pointer, German Wirehaired Pointer	missense	28696025
27	g.38892182G>A	SNV	CanFam3.1	VWF	autosomal	371	OMIA:001058-9615	9716162	Von Willebrand disease III	Dutch Kooiker	splicing	9716162
27	g.38924099A>G	SNV	CanFam3.1	VWF	autosomal	84	OMIA:001339-9615	15133170	Von Willebrand disease II	German Shorthaired Pointer, German Wirehaired Pointer	missense	rs852456570
27	g.38951839G>A	SNV	CanFam3.1	VWF	autosomal	401	OMIA:001057-9615	23911791	Von Willebrand disease I	Doberman Pinscher, Kromfohrl√§nder	splicing	23911791
17	g.24941551C>T	SNV	CanFam3.1	XDH	autosomal recessive	1358	OMIA:002445-9615	34584846	Xanthinuria, type I	Mixed breed	splicing	2021
27	g.16157324G>A	SNV	CanFam3.1	YARS2	autosomal recessive	1172	OMIA:002256-9615	32183361	Cardiomyopathy and juvenile mortality	Belgian Shepherd	missense	2020
